# Supplementary material for: Effects of Rosmarinic Acid and Sinapic Acid on the Skeletal System in Ovariectomized Rats
Source: Nutrients. 2026 Jan 18;18(2):301. doi: 10.3390/nu18020301 (PMC12845317; doi:10.3390/nu18020301)
Supplement: Supplementary file 1 [file nutrients-18-00301-s001.zip]

Archive with 1 entries (1 files):
- nutrients-4026666-supplementary.pdf
